# Supplementary material for: The Global Prevalence of Vitamin D Deficiency and Insufficiency in Patients with Multiple Myeloma: A Systematic Review and Meta-Analysis
Source: Nutrients. 2023 Jul 20;15(14):3227. doi: 10.3390/nu15143227 (PMC10386623; doi:10.3390/nu15143227)
Supplement: Supplementary file 1 [file nutrients-15-03227-s001.zip]

Archive with 1 entries (1 files):
- nutrients-2500131-supplementary.pdf
